# Supplementary material for: Sports injury and stressor-related disorder in competitive athletes: a systematic review and a new framework
Source: Burns Trauma. 2022 Jun 11;10:tkac017. doi: 10.1093/burnst/tkac017 (PMC9189434; doi:10.1093/burnst/tkac017)
Supplement: Quality_assesment_tkac017 [file quality_assesment_tkac017.xls]

## Sheet: Quantitative Study
Criteria	Shuer ML et al. 1997 [13]	Newcomer RR et al. 2003 [18]	O’Neill DF. 2008 [22]	O’Connor JW. 2010 [25]	Edmed SL et al. 2015 [29]	Xu S et al. 2018 [24]	Brassil HE et al. 2018 [26]	Padaki AS et al. 2018 [19]	Bateman A et al. 2019 [23]	Appaneal RN et al. 2007 [16]	Mankad A et al. 2009 [39]	Chen F et al. 2022. [40]
Question / objective sufficiently described?	1	1	1	2	2	1	2	2	2	2	2	2
Study design evident and appropriate?	2	1	1	1	1	1	2	1	2	2	2	2
Method of subject/comparison group selection or source of information/input variables described and appropriate?	2	2	2	2	2	2	2	2	2	2	2	2
Subject (and comparison group, if applicable) characteristics sufficiently described?	2	1	2	2	2	2	2	2	2	2	2	2
If interventional and random allocation was possible, was it described?	1	1	1	1	2	1	1	1	1	1	1	2
If interventional and blinding of investigators was possible, was it reported?	1	1	1	1	1	1	1	1	1	1	1	1
If interventional and blinding of subjects was possible, was it reported?	1	1	1	1	1	1	1	1	1	1	1	1
Outcome and (if applicable) exposure measure(s) well defined and robust to measurement / misclassification bias? Means of assessment reported?	1	1	1	1	1	1	1	1	1	1	1	1
Sample size appropriate?	2	2	2	1	2	2	2	1	1	2	2	2
Analytic methods described/justified and appropriate?	2	2	2	2	2	1	2	2	2	2	2	2
Some estimate of variance is reported for the main results?	1	1	1	1	1	1	1	1	1	1	1	1
Controlled for confounding?	1	1	2	1	1	1	2	1	1	2	1	2
Results reported in sufficient detail?	2	1	2	2	2	1	2	2	2	2	2	1
Conclusions supported by the results?	2	1	2	2	2	1	2	1	2	2	2	2
Overall	21	17	21	20	22	17	23	19	21	23	22	23

## Sheet: Qualitative Study
Criteria	Aron CM et al. 2019 [30]	Miller-Aron C et al 2021 [35]	Lynch JH. 2021 [37]	McArdle S. 2010 [7]
Question / objective sufficiently described?	2	2	2	2
Study design evident and appropriate?	1	2	2	1
Context for the study clear?	2	2	2	1
Connection to a theoretical framework / wider body of knowledge?	2	2	2	2
Sampling strategy described, relevant and justified?	2	1	1	1
Data collection methods clearly described and systematic?	2	1	1	1
Data analysis clearly described and systematic?	1	1	1	1
Use of verification procedure(s) to establish credibility?	2	2	2	1
Conclusions supported by the results?	2	2	2	1
Reflexivity of the account?	2	1	2	1
Overall	18	16	17	12
